# Supplementary material for: MucR from Sinorhizobium meliloti: New Insights into Its DNA Targets and Its Ability to Oligomerize
Source: Int J Mol Sci. 2023 Sep 29;24(19):14702. doi: 10.3390/ijms241914702 (PMC10572780; doi:10.3390/ijms241914702)
Supplement: Supplementary file 1 [file ijms-24-14702-s001.zip]

Archive with 1 entries (1 files):
- ijms-2601346-supplementary.pptx
